# Supplementary material for: An Ultrasound–Fenton Process for the Degradation of 2,4,6-Trinitrotoluene
Source: Int J Environ Res Public Health. 2023 Feb 10;20(4):3102. doi: 10.3390/ijerph20043102 (PMC9961213; doi:10.3390/ijerph20043102)
Supplement: Supplementary file 1 [file ijerph-20-03102-s001.zip]

Archive with 1 entries (1 files):
- ijerph-2175582-supplementary.pdf
